# Supplementary material for: Investigations of new potential photo-acid generators: crystal structures of 2-[(E)-2-phenyl­ethen­yl]phenol (ortho­rhom­bic polymorph) and (2E)-3-(2-bromo­phen­yl)-2-phenyl­prop-2-enoic acid
Source: Acta Crystallogr E Crystallogr Commun. 2016 Feb 24;72(Pt 3):407–11. doi: 10.1107/S2056989016002942 (PMC4778828; doi:10.1107/S2056989016002942)
Supplement: Supplementary file 1 [file e-72-00407-sup1.cif]

##############################################################################
#                                                                            #
# This CIF contains the data in a paper accepted for publication in          #
# Acta Crystallographica Section E. It conforms to the requirements of       #
# Notes for Authors for Acta Crystallographica Section E, and has been       #
# peer reviewed under the auspices of the IUCr Commission on Journals.       #
#                                                                            #
# Full details of the Crystallographic Information File format               #
# are given in the paper "The Crystallographic Information File (CIF):       #
# a New Standard Archive File for Crystallography" by S. R. Hall, F. H.      #
# Allen and I. D. Brown [Acta Cryst. (1991), A47, 655-685].                  #
#                                                                            #
# The current version of the core CIF dictionary is obtainable from          #
# ftp://ftp.iucr.org/pub/cif_core.dic.                                       #
#                                                                            #
# Software is freely available for graphical display of the structure(s)     #
# in this CIF. For information consult the CIF software page                 #
# http://www.iucr.org/resources/cif/software.                                #
#                                                                            #
# This file may be used for bona fide research purposes within the           #
# scientific community so long as proper attribution is given to the journal # 
# article from which it was obtained.                                        #
#                                                                            #
##############################################################################
data_I
_audit_creation_method     SHELXL-97
_chemical_name_systematic
;
2-[(<i>E</i>)-2-Phenylethenyl]phenol
;
_chemical_name_common     ?
_chemical_formula_moiety     'C14 H12 O'
_chemical_formula_sum     'C14 H12 O'
_chemical_formula_iupac     'C14 H12 O'
_chemical_formula_weight     196.24
_chemical_melting_point     ?
_symmetry_cell_setting     orthorhombic
_symmetry_space_group_name_H-M     'P c a 21'
_symmetry_space_group_name_Hall     'P 2c -2ac'
loop_
    _symmetry_equiv_pos_as_xyz
    'x, y, z'
    '-x, -y, z+1/2'
    '-x+1/2, y, z+1/2'
    'x+1/2, -y, z'
_cell_length_a     11.6193(8)
_cell_length_b     7.6800(5)
_cell_length_c     11.3584(8)
_cell_angle_alpha     90.00
_cell_angle_beta     90.00
_cell_angle_gamma     90.00
_cell_volume     1013.58(12)
_cell_formula_units_Z     4
_cell_measurement_reflns_used     7085
_cell_measurement_theta_min     2.5
_cell_measurement_theta_max     27.5
_cell_measurement_temperature     100(2)
_exptl_crystal_description     slab
_exptl_crystal_colour     colourless
_exptl_crystal_size_max     0.27
_exptl_crystal_size_mid     0.16
_exptl_crystal_size_min     0.04
_exptl_crystal_density_diffrn     1.286
_exptl_crystal_density_meas     ?
_exptl_crystal_density_method     'not measured'
_exptl_crystal_F_000     416
_exptl_absorpt_coefficient_mu     0.079
_exptl_absorpt_correction_type     none
_exptl_absorpt_process_details     ?
_exptl_absorpt_correction_T_min     .
_exptl_absorpt_correction_T_max     .
_exptl_special_details     ?
_diffrn_ambient_temperature     100(2)
_diffrn_radiation_type     MoK\a
_diffrn_radiation_wavelength     0.71073
_diffrn_radiation_source     'fine-focus sealed tube'
_diffrn_radiation_monochromator     graphite
_diffrn_measurement_device_type     'Rigaku CCD'
_diffrn_measurement_method     \w
_diffrn_detector_area_resol_mean     ?
_diffrn_reflns_number     6984
_diffrn_reflns_av_R_equivalents     0.0309
_diffrn_reflns_av_sigmaI/netI     0.0257
_diffrn_reflns_theta_min     2.65
_diffrn_reflns_theta_max     27.47
_diffrn_reflns_theta_full     27.47
_diffrn_measured_fraction_theta_max     0.996
_diffrn_measured_fraction_theta_full     0.996
_diffrn_reflns_limit_h_min     -15
_diffrn_reflns_limit_h_max     13
_diffrn_reflns_limit_k_min     -9
_diffrn_reflns_limit_k_max     8
_diffrn_reflns_limit_l_min     -13
_diffrn_reflns_limit_l_max     14
_diffrn_standards_number     ?
_diffrn_standards_interval_count     ?
_diffrn_standards_interval_time     ?
_diffrn_standards_decay_%     0
_refine_special_details
;
 Refinement of F^2^ against ALL reflections.  The weighted R-factor wR and
 goodness of fit S are based on F^2^, conventional R-factors R are based
 on F, with F set to zero for negative F^2^. The threshold expression of
 F^2^ > 2sigma(F^2^) is used only for calculating R-factors(gt) etc. and is
 not relevant to the choice of reflections for refinement.  R-factors based
 on F^2^ are statistically about twice as large as those based on F, and R-
 factors based on ALL data will be even larger.
;
_reflns_number_total     2271
_reflns_number_gt     2132
_reflns_threshold_expression     I>2\s(I)
_refine_ls_structure_factor_coef     Fsqd
_refine_ls_matrix_type     full
_refine_ls_R_factor_all     0.0362
_refine_ls_R_factor_gt     0.0341
_refine_ls_wR_factor_gt     0.0901
_refine_ls_wR_factor_ref     0.0913
_refine_ls_goodness_of_fit_ref     1.058
_refine_ls_restrained_S_all     1.058
_refine_ls_number_reflns     2271
_refine_ls_number_parameters     146
_refine_ls_number_restraints     1
_refine_ls_hydrogen_treatment     constr
_refine_ls_weighting_scheme     calc
_refine_ls_weighting_details
         'calc w=1/[\s^2^(Fo^2^)+(0.0581P)^2^+0.0566P] where P=(Fo^2^+2Fc^2^)/3'
_atom_sites_solution_hydrogens     geom
_atom_sites_solution_primary     direct
_atom_sites_solution_secondary     difmap
_refine_ls_shift/su_max     0.000
_refine_ls_shift/su_mean     0.000
_refine_diff_density_max     0.191
_refine_diff_density_min     -0.147
_refine_ls_extinction_method     none
_refine_ls_extinction_coef     ?
_refine_ls_abs_structure_details     none
loop_
    _atom_type_symbol
    _atom_type_description
    _atom_type_scat_dispersion_real
    _atom_type_scat_dispersion_imag
    _atom_type_scat_source
    'C' 'C' 0.0033 0.0016
                         'International Tables Vol C Tables 4.2.6.8 and 6.1.1.4'
    'H' 'H' 0.0000 0.0000
                         'International Tables Vol C Tables 4.2.6.8 and 6.1.1.4'
    'O' 'O' 0.0106 0.0060
                         'International Tables Vol C Tables 4.2.6.8 and 6.1.1.4'
_computing_data_collection
;
CrystalClear (Rigaku, 2010)
;
_computing_cell_refinement
;
CrystalClear (Rigaku, 2010)
;
_computing_data_reduction
;
CrystalClear (Rigaku, 2010)
;
_computing_structure_solution
;
SHELXS97 (Sheldrick, 2008)
;
_computing_structure_refinement
;
SHELXL97 (Sheldrick, 2008)
;
_computing_molecular_graphics
;
ORTEP-3 for Windows (Farrugia, 2012) and ATOMS (Dowty, 1999)
;
_computing_publication_material
;
SHELXL97 (Sheldrick, 2008)
;
loop_
    _atom_site_type_symbol
    _atom_site_label
    _atom_site_fract_x
    _atom_site_fract_y
    _atom_site_fract_z
    _atom_site_U_iso_or_equiv
    _atom_site_adp_type
    _atom_site_calc_flag
    _atom_site_refinement_flags
    _atom_site_occupancy
    _atom_site_symmetry_multiplicity
    _atom_site_disorder_assembly
    _atom_site_disorder_group
    C C1 0.30887(12) 0.13815(16) 0.08810(11) 0.0230(3) Uani d . 1 1 . .
    H H1 0.3652 0.0929 0.0386 0.028 Uiso d PR 0.205(3) 1 A 2
    C C2 0.19331(12) 0.12759(16) 0.05641(11) 0.0258(3) Uani d . 1 1 A .
    H H2 0.1721 0.0723 -0.0152 0.031 Uiso calc R 1 1 . .
    C C3 0.10941(12) 0.19707(16) 0.12852(12) 0.0249(3) Uani d . 1 1 . .
    H H3 0.0307 0.1890 0.1067 0.030 Uiso calc R 1 1 A .
    C C4 0.14037(12) 0.27928(17) 0.23349(12) 0.0244(3) Uani d . 1 1 A .
    H H4 0.0829 0.3280 0.2831 0.029 Uiso calc R 1 1 . .
    C C5 0.25559(12) 0.28929(14) 0.26490(11) 0.0222(3) Uani d . 1 1 . .
    H H5 0.2759 0.3456 0.3364 0.027 Uiso calc R 1 1 A .
    C C6 0.34307(12) 0.21877(16) 0.19426(10) 0.0207(3) Uani d . 1 1 A .
    C C7 0.46529(12) 0.22186(16) 0.22775(11) 0.0210(3) Uani d . 1 1 . .
    H H7 0.5184 0.1701 0.1746 0.025 Uiso calc R 1 1 A .
    C C8 0.50832(12) 0.29131(15) 0.32669(11) 0.0219(3) Uani d . 1 1 A .
    H H8 0.4550 0.3453 0.3786 0.026 Uiso calc R 1 1 . .
    C C9 0.62995(11) 0.29221(15) 0.36292(11) 0.0203(3) Uani d . 1 1 . .
    C C10 0.71722(12) 0.21042(16) 0.29798(11) 0.0229(3) Uani d . 1 1 A .
    H H10 0.6982 0.1498 0.2277 0.027 Uiso calc R 1 1 . .
    C C11 0.83100(13) 0.21675(16) 0.33495(12) 0.0259(3) Uani d . 1 1 . .
    H H11 0.8892 0.1621 0.2893 0.031 Uiso calc R 1 1 A .
    C C12 0.86041(12) 0.30333(17) 0.43927(13) 0.0273(3) Uani d . 1 1 A .
    H H12 0.9383 0.3073 0.4646 0.033 Uiso calc R 1 1 . .
    C C13 0.77504(12) 0.38320(16) 0.50516(11) 0.0265(3) Uani d . 1 1 . .
    H H13 0.7943 0.4413 0.5763 0.032 Uiso calc R 1 1 A .
    C C14 0.66125(13) 0.37858(16) 0.46739(11) 0.0241(3) Uani d . 1 1 A .
    H H14 0.6045 0.4340 0.5121 0.029 Uiso d PR 0.795(3) 1 A 1
    O O1 0.39106(10) 0.07105(15) 0.01715(10) 0.0261(3) Uani d P 0.795(3) 1 A 1
    H H1O 0.3492 0.0078 -0.0443 0.031 Uiso d PR 0.795(3) 1 A 1
    O O2 0.5932(4) 0.4523(7) 0.5351(5) 0.0305(15) Uani d P 0.205(3) 1 A 2
    H H2O 0.6381 0.5365 0.5670 0.037 Uiso d PR 0.205(3) 1 A 2
loop_
    _atom_site_aniso_label
    _atom_site_aniso_U_11
    _atom_site_aniso_U_22
    _atom_site_aniso_U_33
    _atom_site_aniso_U_12
    _atom_site_aniso_U_13
    _atom_site_aniso_U_23
    C1 0.0315(7) 0.0191(5) 0.0183(6) -0.0012(5) 0.0010(5) 0.0000(4)
    C2 0.0358(8) 0.0207(6) 0.0208(6) -0.0060(5) -0.0057(5) 0.0003(5)
    C3 0.0259(7) 0.0222(6) 0.0266(7) -0.0043(5) -0.0061(5) 0.0043(5)
    C4 0.0255(7) 0.0231(6) 0.0246(7) 0.0004(5) 0.0012(5) 0.0001(5)
    C5 0.0270(6) 0.0207(6) 0.0190(6) -0.0014(5) -0.0005(5) -0.0017(5)
    C6 0.0255(6) 0.0171(5) 0.0194(6) -0.0026(5) 0.0011(5) 0.0005(4)
    C7 0.0245(6) 0.0204(6) 0.0180(6) -0.0004(5) 0.0025(5) -0.0005(4)
    C8 0.0240(7) 0.0207(6) 0.0208(6) -0.0026(5) 0.0045(5) -0.0022(4)
    C9 0.0260(7) 0.0182(6) 0.0166(6) -0.0040(5) -0.0001(5) 0.0025(4)
    C10 0.0275(7) 0.0213(6) 0.0199(6) -0.0030(5) 0.0005(5) 0.0003(4)
    C11 0.0276(7) 0.0233(6) 0.0269(7) -0.0001(5) -0.0015(5) 0.0031(5)
    C12 0.0285(7) 0.0238(7) 0.0296(8) -0.0056(5) -0.0102(6) 0.0072(5)
    C13 0.0388(8) 0.0225(6) 0.0184(6) -0.0084(5) -0.0072(6) 0.0017(5)
    C14 0.0330(7) 0.0207(6) 0.0185(6) -0.0038(5) 0.0014(5) 0.0001(5)
    O1 0.0247(6) 0.0328(7) 0.0209(6) 0.0027(5) -0.0004(4) -0.0101(5)
    O2 0.027(3) 0.035(3) 0.030(3) -0.004(2) 0.003(2) -0.014(2)
_geom_special_details
;
 All esds (except the esd in the dihedral angle between two l.s. planes)
 are estimated using the full covariance matrix.  The cell esds are taken
 into account individually in the estimation of esds in distances, angles
 and torsion angles; correlations between esds in cell parameters are only
 used when they are defined by crystal symmetry.  An approximate (isotropic)
 treatment of cell esds is used for estimating esds involving l.s. planes.
;
loop_
    _geom_bond_atom_site_label_1
    _geom_bond_atom_site_label_2
    _geom_bond_site_symmetry_2
    _geom_bond_distance
    _geom_bond_publ_flag
    C1 O1 . 1.3517(17) ?
    C1 C2 . 1.3925(18) ?
    C1 C6 . 1.4126(18) ?
    C1 H1 . 0.9300 ?
    C2 C3 . 1.381(2) ?
    C2 H2 . 0.9500 ?
    C3 C4 . 1.3963(19) ?
    C3 H3 . 0.9500 ?
    C4 C5 . 1.388(2) ?
    C4 H4 . 0.9500 ?
    C5 C6 . 1.4036(18) ?
    C5 H5 . 0.9500 ?
    C6 C7 . 1.4703(19) ?
    C7 C8 . 1.3407(16) ?
    C7 H7 . 0.9500 ?
    C8 C9 . 1.4720(18) ?
    C8 H8 . 0.9500 ?
    C9 C10 . 1.4024(17) ?
    C9 C14 . 1.4073(18) ?
    C10 C11 . 1.388(2) ?
    C10 H10 . 0.9500 ?
    C11 C12 . 1.401(2) ?
    C11 H11 . 0.9500 ?
    C12 C13 . 1.386(2) ?
    C12 H12 . 0.9500 ?
    C13 C14 . 1.390(2) ?
    C13 H13 . 0.9500 ?
    C14 O2 . 1.240(5) ?
    C14 H14 . 0.9340 ?
    O1 H1O . 0.9794 ?
    O2 H2O . 0.9057 ?
loop_
    _geom_angle_atom_site_label_1
    _geom_angle_atom_site_label_2
    _geom_angle_atom_site_label_3
    _geom_angle_site_symmetry_1
    _geom_angle_site_symmetry_3
    _geom_angle
    _geom_angle_publ_flag
    O1 C1 C2 . . 120.33(12) ?
    O1 C1 C6 . . 118.51(12) ?
    C2 C1 C6 . . 121.17(12) ?
    O1 C1 H1 . . 0.7 ?
    C2 C1 H1 . . 120.0 ?
    C6 C1 H1 . . 118.8 ?
    C3 C2 C1 . . 120.33(11) ?
    C3 C2 H2 . . 119.8 ?
    C1 C2 H2 . . 119.8 ?
    C2 C3 C4 . . 119.97(13) ?
    C2 C3 H3 . . 120.0 ?
    C4 C3 H3 . . 120.0 ?
    C5 C4 C3 . . 119.55(13) ?
    C5 C4 H4 . . 120.2 ?
    C3 C4 H4 . . 120.2 ?
    C4 C5 C6 . . 122.03(12) ?
    C4 C5 H5 . . 119.0 ?
    C6 C5 H5 . . 119.0 ?
    C5 C6 C1 . . 116.96(12) ?
    C5 C6 C7 . . 123.05(11) ?
    C1 C6 C7 . . 119.98(11) ?
    C8 C7 C6 . . 125.69(12) ?
    C8 C7 H7 . . 117.2 ?
    C6 C7 H7 . . 117.2 ?
    C7 C8 C9 . . 126.46(12) ?
    C7 C8 H8 . . 116.8 ?
    C9 C8 H8 . . 116.8 ?
    C10 C9 C14 . . 117.89(12) ?
    C10 C9 C8 . . 123.03(11) ?
    C14 C9 C8 . . 119.08(12) ?
    C11 C10 C9 . . 120.92(12) ?
    C11 C10 H10 . . 119.5 ?
    C9 C10 H10 . . 119.5 ?
    C10 C11 C12 . . 120.32(13) ?
    C10 C11 H11 . . 119.8 ?
    C12 C11 H11 . . 119.8 ?
    C13 C12 C11 . . 119.49(13) ?
    C13 C12 H12 . . 120.3 ?
    C11 C12 H12 . . 120.3 ?
    C12 C13 C14 . . 120.18(12) ?
    C12 C13 H13 . . 119.9 ?
    C14 C13 H13 . . 119.9 ?
    O2 C14 C13 . . 113.8(3) ?
    O2 C14 C9 . . 125.0(3) ?
    C13 C14 C9 . . 121.19(13) ?
    C13 C14 H14 . . 119.4 ?
    C9 C14 H14 . . 119.4 ?
    C1 O1 H1O . . 105.2 ?
    C14 O2 H2O . . 101.9 ?
loop_
    _geom_torsion_atom_site_label_1
    _geom_torsion_atom_site_label_2
    _geom_torsion_atom_site_label_3
    _geom_torsion_atom_site_label_4
    _geom_torsion_site_symmetry_1
    _geom_torsion_site_symmetry_2
    _geom_torsion_site_symmetry_3
    _geom_torsion_site_symmetry_4
    _geom_torsion
    _geom_torsion_publ_flag
    O1 C1 C2 C3 . . . . -179.60(12) ?
    C6 C1 C2 C3 . . . . 0.32(18) ?
    C1 C2 C3 C4 . . . . 0.36(19) ?
    C2 C3 C4 C5 . . . . -0.47(19) ?
    C3 C4 C5 C6 . . . . -0.10(19) ?
    C4 C5 C6 C1 . . . . 0.74(17) ?
    C4 C5 C6 C7 . . . . -177.62(12) ?
    O1 C1 C6 C5 . . . . 179.07(11) ?
    C2 C1 C6 C5 . . . . -0.85(17) ?
    O1 C1 C6 C7 . . . . -2.52(17) ?
    C2 C1 C6 C7 . . . . 177.56(11) ?
    C5 C6 C7 C8 . . . . -0.48(19) ?
    C1 C6 C7 C8 . . . . -178.79(11) ?
    C6 C7 C8 C9 . . . . 178.55(12) ?
    C7 C8 C9 C10 . . . . -3.09(18) ?
    C7 C8 C9 C14 . . . . 176.96(11) ?
    C14 C9 C10 C11 . . . . -0.88(17) ?
    C8 C9 C10 C11 . . . . 179.16(12) ?
    C9 C10 C11 C12 . . . . 0.94(19) ?
    C10 C11 C12 C13 . . . . -0.22(19) ?
    C11 C12 C13 C14 . . . . -0.54(19) ?
    C12 C13 C14 O2 . . . . 178.9(3) ?
    C12 C13 C14 C9 . . . . 0.59(19) ?
    C10 C9 C14 O2 . . . . -178.0(3) ?
    C8 C9 C14 O2 . . . . 2.0(4) ?
    C10 C9 C14 C13 . . . . 0.12(18) ?
    C8 C9 C14 C13 . . . . -179.92(11) ?
loop_
    _geom_hbond_atom_site_label_D
    _geom_hbond_atom_site_label_H
    _geom_hbond_atom_site_label_A
    _geom_hbond_site_symmetry_A
    _geom_hbond_distance_DH
    _geom_hbond_distance_HA
    _geom_hbond_distance_DA
    _geom_hbond_angle_DHA
    O1 H1o Cg2 2_654 0.98 2.66 3.5028(13) 144
    O2 H2o Cg1 1_555 0.91 2.74 3.646(2) 179
    C5 H5 Cg2 4_465 0.95 2.86 3.5337(12) 129
    C10 H10 Cg1 4_555 0.95 2.87 3.5742(14) 132
    C13 H13 Cg1 2_665 0.95 2.87 3.6015(14) 135
_shelx_res_file
;
TITL ER43-G1  SOTON DATA         New: Pca21
CELL  0.71073   11.6193    7.6800   11.3584    90.000    90.000    90.000
ZERR        4    0.0008    0.0005    0.0008     0.000     0.000     0.000
LATT  -1
SYMM             - X ,            - Y ,    0.50000 + Z
SYMM     0.50000 - X ,              Y ,    0.50000 + Z
SYMM     0.50000 + X ,            - Y ,              Z
SFAC  C  H  O
UNIT    56 48 4
L.S. 6
FMAP 2
PLAN 20
ACTA
size 0.27 0.16 0.04
rem colourless slab
temp -173
MPLA 6 C1 C2 C3 C4 C5 C6
MPLA 6 C9 C10 C11 C12 C13 C14
BOND $H
HTAB
CONF
REM EXTI    0.000000
WGHT    0.058100    0.056600
FVAR       7.08926   0.79542
MOLE 1
C1    1    0.308867    0.138152    0.088102    11.00000    0.03149    0.01910 =
         0.01828    0.00003    0.00101   -0.00118
part 2
AFIX   3
H1    2    0.365193    0.092904    0.038626   -21.00000   -1.20000
AFIX   0
part 0
C2    1    0.193308    0.127594    0.056408    11.00000    0.03579    0.02075 =
         0.02084    0.00031   -0.00568   -0.00604
AFIX  43
H2    2    0.172097    0.072305   -0.015196    11.00000   -1.20000
AFIX   0
C3    1    0.109411    0.197072    0.128520    11.00000    0.02593    0.02223 =
         0.02660    0.00428   -0.00612   -0.00433
AFIX  43
H3    2    0.030656    0.188953    0.106734    11.00000   -1.20000
AFIX   0
C4    1    0.140372    0.279283    0.233495    11.00000    0.02549    0.02307 =
         0.02457    0.00008    0.00123    0.00040
AFIX  43
H4    2    0.082947    0.328030    0.283075    11.00000   -1.20000
AFIX   0
C5    1    0.255594    0.289292    0.264898    11.00000    0.02698    0.02070 =
         0.01898   -0.00171   -0.00054   -0.00135
AFIX  43
H5    2    0.275897    0.345614    0.336409    11.00000   -1.20000
AFIX   0
C6    1    0.343071    0.218767    0.194265    11.00000    0.02549    0.01712 =
         0.01938    0.00052    0.00113   -0.00260
C7    1    0.465287    0.221858    0.227750    11.00000    0.02446    0.02040 =
         0.01800   -0.00046    0.00250   -0.00036
AFIX  43
H7    2    0.518396    0.170130    0.174642    11.00000   -1.20000
AFIX   0
C8    1    0.508318    0.291308    0.326692    11.00000    0.02405    0.02072 =
         0.02080   -0.00215    0.00451   -0.00263
AFIX  43
H8    2    0.455024    0.345289    0.378567    11.00000   -1.20000
AFIX   0
C9    1    0.629953    0.292210    0.362917    11.00000    0.02604    0.01819 =
         0.01664    0.00246   -0.00005   -0.00404
C10   1    0.717218    0.210416    0.297984    11.00000    0.02753    0.02126 =
         0.01994    0.00030    0.00046   -0.00297
AFIX  43
H10   2    0.698190    0.149827    0.227712    11.00000   -1.20000
AFIX   0
C11   1    0.831001    0.216747    0.334952    11.00000    0.02758    0.02328 =
         0.02687    0.00315   -0.00147   -0.00015
AFIX  43
H11   2    0.889216    0.162109    0.289299    11.00000   -1.20000
AFIX   0
C12   1    0.860410    0.303332    0.439275    11.00000    0.02852    0.02384 =
         0.02963    0.00720   -0.01019   -0.00561
AFIX  43
H12   2    0.938276    0.307255    0.464645    11.00000   -1.20000
AFIX   0
C13   1    0.775041    0.383204    0.505163    11.00000    0.03879    0.02247 =
         0.01839    0.00172   -0.00722   -0.00840
AFIX  43
H13   2    0.794313    0.441275    0.576332    11.00000   -1.20000
AFIX   0
C14   1    0.661250    0.378585    0.467394    11.00000    0.03297    0.02075 =
         0.01851    0.00007    0.00135   -0.00382
part 1
AFIX   3
H14   2    0.604540    0.433959    0.512060    21.00000   -1.20000
AFIX   0
O1    3    0.391057    0.071054    0.017152    21.00000    0.02465    0.03285 =
         0.02085   -0.01005   -0.00041    0.00269
AFIX   3
H1O   2    0.349169    0.007819   -0.044259    21.00000   -1.20000
AFIX   0
part 2
O2    3    0.593228    0.452329    0.535115   -21.00000    0.02710    0.03478 =
         0.02976   -0.01414    0.00301   -0.00361
AFIX   3
H2O   2    0.638081    0.536479    0.566973   -21.00000   -1.20000
part 0
HKLF 4 1  0.0000  0.0000  1.0000  1.0000  0.0000  0.0000  0.0000  1.0000  0.0000
REM  ER43-G1  SOTON DATA         New: Pca21
REM R1 =  0.0341 for   2132 Fo > 4sig(Fo)  and  0.0362 for all   2271 data
REM    146 parameters refined using      1 restraints
END
WGHT      0.0572      0.0535
REM Highest difference peak  0.191,  deepest hole -0.147,  1-sigma level  0.034
Q1    1   0.6505  0.3123  0.4221  11.00000  0.05    0.19
Q2    1   0.6802  0.2853  0.3265  11.00000  0.05    0.19
Q3    1   0.4007  0.2113  0.2116  11.00000  0.05    0.19
Q4    1   0.3286  0.1501  0.1578  11.00000  0.05    0.19
Q5    1   0.6727  0.2481  0.3391  11.00000  0.05    0.18
Q6    1   0.3037  0.2383  0.2351  11.00000  0.05    0.18
Q7    1   0.5710  0.2868  0.3455  11.00000  0.05    0.18
Q8    1   0.3295  0.1996  0.1425  11.00000  0.05    0.17
Q9    1   0.1261  0.2037  0.1979  11.00000  0.05    0.17
Q10   1   0.8494  0.2773  0.3752  11.00000  0.05    0.17
Q11   1   0.4914  0.2064  0.2949  11.00000  0.05    0.16
Q12   1   0.2495  0.1155  0.0853  11.00000  0.05    0.16
Q13   1   0.0039  0.2722  0.3357  11.00000  0.05    0.15
Q14   1   0.7707  0.2086  0.3239  11.00000  0.05    0.14
Q15   1   0.7142  0.3495  0.4966  11.00000  0.05    0.14
Q16   1   0.8260  0.3838  0.4607  11.00000  0.05    0.14
Q17   1   0.2046  0.2610  0.2578  11.00000  0.05    0.14
Q18   1   0.1605  0.1344  0.1073  11.00000  0.05    0.14
Q19   1   0.1155  0.2741  0.1753  11.00000  0.05    0.12
Q20   1   0.4896  0.3016  0.2635  11.00000  0.05    0.11
;
data_II
_audit_creation_method     SHELXL-97
_chemical_name_systematic
;
(2<i>E</i>)-3-(2-Bromophenyl)-2-phenylprop-2-enoic acid
;
_chemical_name_common     ?
_chemical_formula_moiety     'C15 H11 Br O2'
_chemical_formula_sum     'C15 H11 Br O2'
_chemical_formula_iupac     'C15 H11 Br O2'
_chemical_formula_weight     303.15
_chemical_melting_point     ?
_symmetry_cell_setting     monoclinic
_symmetry_space_group_name_H-M     'P 21/n'
_symmetry_space_group_name_Hall     '-P 2yn'
loop_
    _symmetry_equiv_pos_as_xyz
    'x, y, z'
    '-x+1/2, y+1/2, -z+1/2'
    '-x, -y, -z'
    'x-1/2, -y-1/2, z-1/2'
_cell_length_a     13.8900(10)
_cell_length_b     10.9048(8)
_cell_length_c     17.8121(10)
_cell_angle_alpha     90.00
_cell_angle_beta     106.0640(10)
_cell_angle_gamma     90.00
_cell_volume     2592.6(3)
_cell_formula_units_Z     8
_cell_measurement_reflns_used     30565
_cell_measurement_theta_min     2.2
_cell_measurement_theta_max     27.5
_cell_measurement_temperature     100(2)
_exptl_crystal_description     rod
_exptl_crystal_colour     colourless
_exptl_crystal_size_max     0.19
_exptl_crystal_size_mid     0.07
_exptl_crystal_size_min     0.07
_exptl_crystal_density_diffrn     1.553
_exptl_crystal_density_meas     ?
_exptl_crystal_density_method     'not measured'
_exptl_crystal_F_000     1216
_exptl_absorpt_coefficient_mu     3.161
_exptl_absorpt_correction_type     multi-scan
_exptl_absorpt_process_details
;
(SADABS; Sheldrick, 2004)
;
_exptl_absorpt_correction_T_min     0.5850
_exptl_absorpt_correction_T_max     0.8090
_exptl_special_details     ?
_diffrn_ambient_temperature     100(2)
_diffrn_radiation_type     MoK\a
_diffrn_radiation_wavelength     0.71073
_diffrn_radiation_source     'fine-focus sealed tube'
_diffrn_radiation_monochromator     graphite
_diffrn_measurement_device_type     'Rigaku CCD'
_diffrn_measurement_method     \w
_diffrn_detector_area_resol_mean     ?
_diffrn_reflns_number     31964
_diffrn_reflns_av_R_equivalents     0.0345
_diffrn_reflns_av_sigmaI/netI     0.0203
_diffrn_reflns_theta_min     2.18
_diffrn_reflns_theta_max     27.51
_diffrn_reflns_theta_full     27.51
_diffrn_measured_fraction_theta_max     0.995
_diffrn_measured_fraction_theta_full     0.995
_diffrn_reflns_limit_h_min     -17
_diffrn_reflns_limit_h_max     18
_diffrn_reflns_limit_k_min     -13
_diffrn_reflns_limit_k_max     14
_diffrn_reflns_limit_l_min     -22
_diffrn_reflns_limit_l_max     23
_diffrn_standards_number     ?
_diffrn_standards_interval_count     ?
_diffrn_standards_interval_time     ?
_diffrn_standards_decay_%     0
_refine_special_details
;
 Refinement of F^2^ against ALL reflections.  The weighted R-factor wR and
 goodness of fit S are based on F^2^, conventional R-factors R are based
 on F, with F set to zero for negative F^2^. The threshold expression of
 F^2^ > 2sigma(F^2^) is used only for calculating R-factors(gt) etc. and is
 not relevant to the choice of reflections for refinement.  R-factors based
 on F^2^ are statistically about twice as large as those based on F, and R-
 factors based on ALL data will be even larger.
;
_reflns_number_total     5922
_reflns_number_gt     5297
_reflns_threshold_expression     I>2\s(I)
_refine_ls_structure_factor_coef     Fsqd
_refine_ls_matrix_type     full
_refine_ls_R_factor_all     0.0289
_refine_ls_R_factor_gt     0.0245
_refine_ls_wR_factor_gt     0.0615
_refine_ls_wR_factor_ref     0.0634
_refine_ls_goodness_of_fit_ref     1.038
_refine_ls_restrained_S_all     1.038
_refine_ls_number_reflns     5922
_refine_ls_number_parameters     331
_refine_ls_number_restraints     0
_refine_ls_hydrogen_treatment     mixed
_refine_ls_weighting_scheme     calc
_refine_ls_weighting_details
         'calc w=1/[\s^2^(Fo^2^)+(0.0335P)^2^+1.1714P] where P=(Fo^2^+2Fc^2^)/3'
_atom_sites_solution_hydrogens     geom
_atom_sites_solution_primary     direct
_atom_sites_solution_secondary     difmap
_refine_ls_shift/su_max     0.001
_refine_ls_shift/su_mean     0.000
_refine_diff_density_max     0.564
_refine_diff_density_min     -0.742
_refine_ls_extinction_method     none
_refine_ls_extinction_coef     ?
loop_
    _atom_type_symbol
    _atom_type_description
    _atom_type_scat_dispersion_real
    _atom_type_scat_dispersion_imag
    _atom_type_scat_source
    'C' 'C' 0.0033 0.0016
                         'International Tables Vol C Tables 4.2.6.8 and 6.1.1.4'
    'H' 'H' 0.0000 0.0000
                         'International Tables Vol C Tables 4.2.6.8 and 6.1.1.4'
    'Br' 'Br' -0.2901 2.4595
                         'International Tables Vol C Tables 4.2.6.8 and 6.1.1.4'
    'O' 'O' 0.0106 0.0060
                         'International Tables Vol C Tables 4.2.6.8 and 6.1.1.4'
_computing_data_collection
;
CrystalClear (Rigaku, 2010)
;
_computing_cell_refinement
;
CrystalClear (Rigaku, 2010)
;
_computing_data_reduction
;
CrystalClear (Rigaku, 2010)
;
_computing_structure_solution
;
SHELXS97 (Sheldrick, 2008)
;
_computing_structure_refinement
;
SHELXL97 (Sheldrick, 2008)
;
_computing_molecular_graphics
;
ORTEP-3 for Windows (Farrugia, 2012) and ATOMS (Dowty, 1999)
;
_computing_publication_material
;
SHELXL97 (Sheldrick, 2008)
;
loop_
    _atom_site_type_symbol
    _atom_site_label
    _atom_site_fract_x
    _atom_site_fract_y
    _atom_site_fract_z
    _atom_site_U_iso_or_equiv
    _atom_site_adp_type
    _atom_site_calc_flag
    _atom_site_refinement_flags
    _atom_site_occupancy
    _atom_site_symmetry_multiplicity
    _atom_site_disorder_assembly
    _atom_site_disorder_group
    C C1 0.18672(11) 0.20670(14) 0.33555(9) 0.0171(3) Uani d . 1 1 . .
    C C2 0.21064(12) 0.11955(16) 0.39459(9) 0.0208(3) Uani d . 1 1 . .
    H H2 0.2476 0.1419 0.4461 0.025 Uiso calc R 1 1 . .
    C C3 0.17974(12) -0.00082(16) 0.37725(10) 0.0228(3) Uani d . 1 1 . .
    H H3 0.1954 -0.0614 0.4171 0.027 Uiso calc R 1 1 . .
    C C4 0.12604(12) -0.03303(16) 0.30185(10) 0.0223(3) Uani d . 1 1 . .
    H H4 0.1064 -0.1158 0.2899 0.027 Uiso calc R 1 1 . .
    C C5 0.10111(12) 0.05592(15) 0.24394(9) 0.0206(3) Uani d . 1 1 . .
    H H5 0.0632 0.0334 0.1928 0.025 Uiso calc R 1 1 . .
    C C6 0.13072(11) 0.17808(15) 0.25938(9) 0.0171(3) Uani d . 1 1 . .
    C C7 0.10814(12) 0.27030(14) 0.19619(9) 0.0177(3) Uani d . 1 1 . .
    H H7 0.1615 0.3221 0.1923 0.021 Uiso calc R 1 1 . .
    C C8 0.01866(11) 0.28748(14) 0.14364(8) 0.0156(3) Uani d . 1 1 . .
    C C9 0.01101(11) 0.37744(14) 0.07944(9) 0.0153(3) Uani d . 1 1 . .
    C C10 -0.07591(11) 0.22525(14) 0.14608(9) 0.0158(3) Uani d . 1 1 . .
    C C11 -0.10312(12) 0.21984(15) 0.21603(9) 0.0203(3) Uani d . 1 1 . .
    H H11 -0.0635 0.2605 0.2612 0.024 Uiso calc R 1 1 . .
    C C12 -0.18786(13) 0.15528(16) 0.21964(10) 0.0234(3) Uani d . 1 1 . .
    H H12 -0.2057 0.1517 0.2674 0.028 Uiso calc R 1 1 . .
    C C13 -0.24673(12) 0.09582(16) 0.15388(10) 0.0239(3) Uani d . 1 1 . .
    H H13 -0.3035 0.0497 0.1570 0.029 Uiso calc R 1 1 . .
    C C14 -0.22209(12) 0.10418(15) 0.08346(10) 0.0213(3) Uani d . 1 1 . .
    H H14 -0.2633 0.0659 0.0379 0.026 Uiso calc R 1 1 . .
    C C15 -0.13720(12) 0.16852(15) 0.07977(9) 0.0177(3) Uani d . 1 1 . .
    H H15 -0.1207 0.1739 0.0316 0.021 Uiso calc R 1 1 . .
    O O1 -0.06993(8) 0.41209(10) 0.03689(6) 0.0185(2) Uani d . 1 1 . .
    O O2 0.09775(8) 0.41647(11) 0.07169(7) 0.0204(2) Uani d . 1 1 . .
    H H2O 0.0845(15) 0.471(2) 0.0373(12) 0.024 Uiso d . 1 1 . .
    Br Br1 0.230078(13) 0.370757(16) 0.360313(9) 0.02454(6) Uani d . 1 1 . .
    C C16 0.88556(12) 0.19354(15) 0.43750(9) 0.0194(3) Uani d . 1 1 . .
    C C17 0.94766(12) 0.10532(16) 0.41971(10) 0.0234(3) Uani d . 1 1 . .
    H H17 1.0158 0.1236 0.4240 0.028 Uiso calc R 1 1 . .
    C C18 0.90912(13) -0.00957(16) 0.39570(10) 0.0249(4) Uani d . 1 1 . .
    H H18 0.9510 -0.0708 0.3835 0.030 Uiso calc R 1 1 . .
    C C19 0.80940(13) -0.03570(15) 0.38943(10) 0.0227(3) Uani d . 1 1 . .
    H H19 0.7834 -0.1151 0.3739 0.027 Uiso calc R 1 1 . .
    C C20 0.74767(12) 0.05462(15) 0.40597(9) 0.0204(3) Uani d . 1 1 . .
    H H20 0.6791 0.0364 0.4003 0.025 Uiso calc R 1 1 . .
    C C21 0.78410(11) 0.17179(15) 0.43077(9) 0.0173(3) Uani d . 1 1 . .
    C C22 0.72086(12) 0.26361(14) 0.45511(9) 0.0179(3) Uani d . 1 1 . .
    H H22 0.7525 0.3113 0.4998 0.021 Uiso calc R 1 1 . .
    C C23 0.62358(12) 0.28762(14) 0.42138(9) 0.0169(3) Uani d . 1 1 . .
    C C24 0.57101(12) 0.37778(14) 0.45901(9) 0.0172(3) Uani d . 1 1 . .
    C C25 0.56263(12) 0.23498(14) 0.34604(9) 0.0173(3) Uani d . 1 1 . .
    C C26 0.59428(12) 0.24671(15) 0.27832(9) 0.0203(3) Uani d . 1 1 . .
    H H26 0.6540 0.2906 0.2801 0.024 Uiso calc R 1 1 . .
    C C27 0.53886(13) 0.19457(16) 0.20854(10) 0.0234(3) Uani d . 1 1 . .
    H H27 0.5611 0.2024 0.1629 0.028 Uiso calc R 1 1 . .
    C C28 0.45100(14) 0.13098(15) 0.20517(10) 0.0249(4) Uani d . 1 1 . .
    H H28 0.4137 0.0945 0.1575 0.030 Uiso calc R 1 1 . .
    C C29 0.41787(13) 0.12096(15) 0.27187(10) 0.0239(3) Uani d . 1 1 . .
    H H29 0.3577 0.0779 0.2698 0.029 Uiso calc R 1 1 . .
    C C30 0.47260(12) 0.17383(15) 0.34140(10) 0.0201(3) Uani d . 1 1 . .
    H H30 0.4487 0.1685 0.3864 0.024 Uiso calc R 1 1 . .
    O O3 0.48613(8) 0.41328(11) 0.42624(6) 0.0207(2) Uani d . 1 1 . .
    O O4 0.62187(9) 0.41561(11) 0.52942(6) 0.0207(2) Uani d . 1 1 . .
    H H4O 0.5877(16) 0.467(2) 0.5428(12) 0.025 Uiso d . 1 1 . .
    Br Br2 0.942911(13) 0.350346(17) 0.471076(12) 0.03017(6) Uani d . 1 1 . .
loop_
    _atom_site_aniso_label
    _atom_site_aniso_U_11
    _atom_site_aniso_U_22
    _atom_site_aniso_U_33
    _atom_site_aniso_U_12
    _atom_site_aniso_U_13
    _atom_site_aniso_U_23
    C1 0.0130(7) 0.0176(7) 0.0209(7) -0.0002(6) 0.0049(6) 0.0010(6)
    C2 0.0144(7) 0.0290(9) 0.0184(7) 0.0024(6) 0.0034(6) 0.0036(6)
    C3 0.0168(7) 0.0269(9) 0.0254(8) 0.0037(6) 0.0071(6) 0.0107(7)
    C4 0.0187(8) 0.0179(8) 0.0308(9) 0.0006(6) 0.0075(7) 0.0030(6)
    C5 0.0175(7) 0.0228(8) 0.0207(8) 0.0006(6) 0.0039(6) 0.0007(6)
    C6 0.0131(7) 0.0200(8) 0.0181(7) 0.0014(6) 0.0041(6) 0.0013(6)
    C7 0.0180(7) 0.0179(8) 0.0176(7) -0.0003(6) 0.0055(6) -0.0008(6)
    C8 0.0171(7) 0.0156(7) 0.0152(7) 0.0002(6) 0.0061(6) 0.0000(5)
    C9 0.0156(7) 0.0164(7) 0.0147(7) -0.0006(6) 0.0056(6) -0.0020(5)
    C10 0.0147(7) 0.0160(7) 0.0174(7) 0.0027(6) 0.0057(6) 0.0029(6)
    C11 0.0192(8) 0.0246(8) 0.0171(7) 0.0031(6) 0.0053(6) 0.0023(6)
    C12 0.0214(8) 0.0298(9) 0.0224(8) 0.0042(7) 0.0117(7) 0.0068(7)
    C13 0.0184(8) 0.0239(9) 0.0320(9) -0.0010(6) 0.0112(7) 0.0063(7)
    C14 0.0188(8) 0.0202(8) 0.0247(8) -0.0009(6) 0.0057(6) -0.0010(6)
    C15 0.0184(7) 0.0180(7) 0.0179(7) 0.0013(6) 0.0070(6) 0.0008(6)
    O1 0.0147(5) 0.0218(6) 0.0185(5) 0.0001(4) 0.0036(4) 0.0037(4)
    O2 0.0143(5) 0.0249(6) 0.0224(6) 0.0001(4) 0.0058(4) 0.0086(5)
    Br1 0.02498(9) 0.02182(9) 0.02174(9) -0.00288(6) -0.00199(6) -0.00055(6)
    C16 0.0192(7) 0.0187(8) 0.0193(7) -0.0005(6) 0.0040(6) 0.0007(6)
    C17 0.0173(8) 0.0286(9) 0.0248(8) 0.0035(7) 0.0069(6) 0.0019(7)
    C18 0.0243(9) 0.0246(9) 0.0276(9) 0.0090(7) 0.0100(7) 0.0008(7)
    C19 0.0270(8) 0.0168(8) 0.0261(8) 0.0010(6) 0.0103(7) -0.0001(6)
    C20 0.0197(8) 0.0213(8) 0.0219(8) -0.0003(6) 0.0085(6) 0.0026(6)
    C21 0.0174(7) 0.0204(8) 0.0146(7) 0.0019(6) 0.0051(6) 0.0028(6)
    C22 0.0188(7) 0.0182(8) 0.0177(7) -0.0008(6) 0.0070(6) 0.0002(6)
    C23 0.0187(7) 0.0158(7) 0.0186(7) -0.0005(6) 0.0091(6) 0.0011(6)
    C24 0.0181(7) 0.0171(7) 0.0180(7) -0.0016(6) 0.0079(6) 0.0015(6)
    C25 0.0184(7) 0.0150(7) 0.0192(7) 0.0030(6) 0.0063(6) -0.0001(6)
    C26 0.0200(8) 0.0202(8) 0.0222(8) 0.0016(6) 0.0085(6) 0.0007(6)
    C27 0.0274(9) 0.0240(9) 0.0205(8) 0.0034(7) 0.0097(7) -0.0004(6)
    C28 0.0294(9) 0.0211(8) 0.0224(8) 0.0012(7) 0.0044(7) -0.0052(6)
    C29 0.0227(8) 0.0196(8) 0.0297(9) -0.0033(6) 0.0077(7) -0.0029(7)
    C30 0.0219(8) 0.0180(8) 0.0228(8) 0.0005(6) 0.0099(6) -0.0003(6)
    O3 0.0174(5) 0.0240(6) 0.0207(5) 0.0026(5) 0.0052(4) -0.0035(5)
    O4 0.0193(6) 0.0233(6) 0.0195(5) 0.0049(5) 0.0054(4) -0.0045(5)
    Br2 0.02001(9) 0.02494(10) 0.04386(12) -0.00432(6) 0.00599(8) -0.00679(7)
_geom_special_details
;
 All esds (except the esd in the dihedral angle between two l.s. planes)
 are estimated using the full covariance matrix.  The cell esds are taken
 into account individually in the estimation of esds in distances, angles
 and torsion angles; correlations between esds in cell parameters are only
 used when they are defined by crystal symmetry.  An approximate (isotropic)
 treatment of cell esds is used for estimating esds involving l.s. planes.
;
loop_
    _geom_bond_atom_site_label_1
    _geom_bond_atom_site_label_2
    _geom_bond_site_symmetry_2
    _geom_bond_distance
    _geom_bond_publ_flag
    C1 C2 . 1.388(2) ?
    C1 C6 . 1.400(2) ?
    C1 Br1 . 1.9002(16) ?
    C2 C3 . 1.389(2) ?
    C2 H2 . 0.9500 ?
    C3 C4 . 1.389(2) ?
    C3 H3 . 0.9500 ?
    C4 C5 . 1.388(2) ?
    C4 H4 . 0.9500 ?
    C5 C6 . 1.399(2) ?
    C5 H5 . 0.9500 ?
    C6 C7 . 1.477(2) ?
    C7 C8 . 1.346(2) ?
    C7 H7 . 0.9500 ?
    C8 C9 . 1.488(2) ?
    C8 C10 . 1.490(2) ?
    C9 O1 . 1.2287(18) ?
    C9 O2 . 1.3205(18) ?
    C10 C15 . 1.395(2) ?
    C10 C11 . 1.400(2) ?
    C11 C12 . 1.388(2) ?
    C11 H11 . 0.9500 ?
    C12 C13 . 1.390(3) ?
    C12 H12 . 0.9500 ?
    C13 C14 . 1.391(2) ?
    C13 H13 . 0.9500 ?
    C14 C15 . 1.389(2) ?
    C14 H14 . 0.9500 ?
    C15 H15 . 0.9500 ?
    O2 H2O . 0.84(2) ?
    C16 C17 . 1.386(2) ?
    C16 C21 . 1.401(2) ?
    C16 Br2 . 1.9111(16) ?
    C17 C18 . 1.383(3) ?
    C17 H17 . 0.9500 ?
    C18 C19 . 1.388(2) ?
    C18 H18 . 0.9500 ?
    C19 C20 . 1.390(2) ?
    C19 H19 . 0.9500 ?
    C20 C21 . 1.400(2) ?
    C20 H20 . 0.9500 ?
    C21 C22 . 1.474(2) ?
    C22 C23 . 1.344(2) ?
    C22 H22 . 0.9500 ?
    C23 C25 . 1.489(2) ?
    C23 C24 . 1.490(2) ?
    C24 O3 . 1.2247(19) ?
    C24 O4 . 1.3236(19) ?
    C25 C30 . 1.399(2) ?
    C25 C26 . 1.399(2) ?
    C26 C27 . 1.390(2) ?
    C26 H26 . 0.9500 ?
    C27 C28 . 1.390(2) ?
    C27 H27 . 0.9500 ?
    C28 C29 . 1.392(2) ?
    C28 H28 . 0.9500 ?
    C29 C30 . 1.387(2) ?
    C29 H29 . 0.9500 ?
    C30 H30 . 0.9500 ?
    O4 H4O . 0.81(2) ?
loop_
    _geom_angle_atom_site_label_1
    _geom_angle_atom_site_label_2
    _geom_angle_atom_site_label_3
    _geom_angle_site_symmetry_1
    _geom_angle_site_symmetry_3
    _geom_angle
    _geom_angle_publ_flag
    C2 C1 C6 . . 122.28(15) ?
    C2 C1 Br1 . . 118.35(12) ?
    C6 C1 Br1 . . 119.36(12) ?
    C1 C2 C3 . . 118.96(15) ?
    C1 C2 H2 . . 120.5 ?
    C3 C2 H2 . . 120.5 ?
    C4 C3 C2 . . 120.28(15) ?
    C4 C3 H3 . . 119.9 ?
    C2 C3 H3 . . 119.9 ?
    C5 C4 C3 . . 119.91(16) ?
    C5 C4 H4 . . 120.0 ?
    C3 C4 H4 . . 120.0 ?
    C4 C5 C6 . . 121.33(15) ?
    C4 C5 H5 . . 119.3 ?
    C6 C5 H5 . . 119.3 ?
    C5 C6 C1 . . 117.21(14) ?
    C5 C6 C7 . . 120.64(14) ?
    C1 C6 C7 . . 122.06(14) ?
    C8 C7 C6 . . 125.82(14) ?
    C8 C7 H7 . . 117.1 ?
    C6 C7 H7 . . 117.1 ?
    C7 C8 C9 . . 118.81(14) ?
    C7 C8 C10 . . 124.62(14) ?
    C9 C8 C10 . . 116.54(13) ?
    O1 C9 O2 . . 122.81(14) ?
    O1 C9 C8 . . 122.37(13) ?
    O2 C9 C8 . . 114.82(13) ?
    C15 C10 C11 . . 118.89(14) ?
    C15 C10 C8 . . 120.92(13) ?
    C11 C10 C8 . . 120.17(14) ?
    C12 C11 C10 . . 120.26(15) ?
    C12 C11 H11 . . 119.9 ?
    C10 C11 H11 . . 119.9 ?
    C11 C12 C13 . . 120.41(15) ?
    C11 C12 H12 . . 119.8 ?
    C13 C12 H12 . . 119.8 ?
    C12 C13 C14 . . 119.68(15) ?
    C12 C13 H13 . . 120.2 ?
    C14 C13 H13 . . 120.2 ?
    C15 C14 C13 . . 119.96(16) ?
    C15 C14 H14 . . 120.0 ?
    C13 C14 H14 . . 120.0 ?
    C14 C15 C10 . . 120.74(14) ?
    C14 C15 H15 . . 119.6 ?
    C10 C15 H15 . . 119.6 ?
    C9 O2 H2O . . 106.5(14) ?
    C17 C16 C21 . . 122.53(15) ?
    C17 C16 Br2 . . 117.43(12) ?
    C21 C16 Br2 . . 120.03(12) ?
    C18 C17 C16 . . 119.17(15) ?
    C18 C17 H17 . . 120.4 ?
    C16 C17 H17 . . 120.4 ?
    C17 C18 C19 . . 120.21(15) ?
    C17 C18 H18 . . 119.9 ?
    C19 C18 H18 . . 119.9 ?
    C18 C19 C20 . . 119.86(16) ?
    C18 C19 H19 . . 120.1 ?
    C20 C19 H19 . . 120.1 ?
    C19 C20 C21 . . 121.55(15) ?
    C19 C20 H20 . . 119.2 ?
    C21 C20 H20 . . 119.2 ?
    C20 C21 C16 . . 116.66(15) ?
    C20 C21 C22 . . 121.33(14) ?
    C16 C21 C22 . . 121.80(15) ?
    C23 C22 C21 . . 127.45(15) ?
    C23 C22 H22 . . 116.3 ?
    C21 C22 H22 . . 116.3 ?
    C22 C23 C25 . . 125.33(14) ?
    C22 C23 C24 . . 118.99(14) ?
    C25 C23 C24 . . 115.63(13) ?
    O3 C24 O4 . . 122.96(14) ?
    O3 C24 C23 . . 121.41(14) ?
    O4 C24 C23 . . 115.63(13) ?
    C30 C25 C26 . . 118.78(14) ?
    C30 C25 C23 . . 120.85(13) ?
    C26 C25 C23 . . 120.37(14) ?
    C27 C26 C25 . . 120.34(15) ?
    C27 C26 H26 . . 119.8 ?
    C25 C26 H26 . . 119.8 ?
    C26 C27 C28 . . 120.33(15) ?
    C26 C27 H27 . . 119.8 ?
    C28 C27 H27 . . 119.8 ?
    C27 C28 C29 . . 119.73(16) ?
    C27 C28 H28 . . 120.1 ?
    C29 C28 H28 . . 120.1 ?
    C30 C29 C28 . . 120.04(16) ?
    C30 C29 H29 . . 120.0 ?
    C28 C29 H29 . . 120.0 ?
    C29 C30 C25 . . 120.73(15) ?
    C29 C30 H30 . . 119.6 ?
    C25 C30 H30 . . 119.6 ?
    C24 O4 H4O . . 106.9(14) ?
loop_
    _geom_torsion_atom_site_label_1
    _geom_torsion_atom_site_label_2
    _geom_torsion_atom_site_label_3
    _geom_torsion_atom_site_label_4
    _geom_torsion_site_symmetry_1
    _geom_torsion_site_symmetry_2
    _geom_torsion_site_symmetry_3
    _geom_torsion_site_symmetry_4
    _geom_torsion
    _geom_torsion_publ_flag
    C6 C1 C2 C3 . . . . 1.3(2) ?
    Br1 C1 C2 C3 . . . . -179.76(12) ?
    C1 C2 C3 C4 . . . . 0.2(2) ?
    C2 C3 C4 C5 . . . . -1.5(2) ?
    C3 C4 C5 C6 . . . . 1.3(2) ?
    C4 C5 C6 C1 . . . . 0.2(2) ?
    C4 C5 C6 C7 . . . . 176.79(14) ?
    C2 C1 C6 C5 . . . . -1.5(2) ?
    Br1 C1 C6 C5 . . . . 179.60(11) ?
    C2 C1 C6 C7 . . . . -178.07(14) ?
    Br1 C1 C6 C7 . . . . 3.0(2) ?
    C5 C6 C7 C8 . . . . 48.0(2) ?
    C1 C6 C7 C8 . . . . -135.58(17) ?
    C6 C7 C8 C9 . . . . -174.75(14) ?
    C6 C7 C8 C10 . . . . 7.3(2) ?
    C7 C8 C9 O1 . . . . -168.38(15) ?
    C10 C8 C9 O1 . . . . 9.7(2) ?
    C7 C8 C9 O2 . . . . 11.9(2) ?
    C10 C8 C9 O2 . . . . -169.98(13) ?
    C7 C8 C10 C15 . . . . -131.17(17) ?
    C9 C8 C10 C15 . . . . 50.8(2) ?
    C7 C8 C10 C11 . . . . 47.0(2) ?
    C9 C8 C10 C11 . . . . -131.04(15) ?
    C15 C10 C11 C12 . . . . 2.3(2) ?
    C8 C10 C11 C12 . . . . -175.92(15) ?
    C10 C11 C12 C13 . . . . -0.3(3) ?
    C11 C12 C13 C14 . . . . -1.9(3) ?
    C12 C13 C14 C15 . . . . 2.0(3) ?
    C13 C14 C15 C10 . . . . 0.0(2) ?
    C11 C10 C15 C14 . . . . -2.1(2) ?
    C8 C10 C15 C14 . . . . 176.04(14) ?
    C21 C16 C17 C18 . . . . -1.2(3) ?
    Br2 C16 C17 C18 . . . . 179.57(13) ?
    C16 C17 C18 C19 . . . . 0.1(3) ?
    C17 C18 C19 C20 . . . . 1.2(3) ?
    C18 C19 C20 C21 . . . . -1.5(2) ?
    C19 C20 C21 C16 . . . . 0.4(2) ?
    C19 C20 C21 C22 . . . . -174.34(15) ?
    C17 C16 C21 C20 . . . . 0.9(2) ?
    Br2 C16 C21 C20 . . . . -179.89(11) ?
    C17 C16 C21 C22 . . . . 175.67(15) ?
    Br2 C16 C21 C22 . . . . -5.1(2) ?
    C20 C21 C22 C23 . . . . -41.2(2) ?
    C16 C21 C22 C23 . . . . 144.30(17) ?
    C21 C22 C23 C25 . . . . -7.6(3) ?
    C21 C22 C23 C24 . . . . 175.15(14) ?
    C22 C23 C24 O3 . . . . 171.51(15) ?
    C25 C23 C24 O3 . . . . -6.0(2) ?
    C22 C23 C24 O4 . . . . -8.7(2) ?
    C25 C23 C24 O4 . . . . 173.74(13) ?
    C22 C23 C25 C30 . . . . 125.69(17) ?
    C24 C23 C25 C30 . . . . -57.0(2) ?
    C22 C23 C25 C26 . . . . -54.8(2) ?
    C24 C23 C25 C26 . . . . 122.57(16) ?
    C30 C25 C26 C27 . . . . -2.3(2) ?
    C23 C25 C26 C27 . . . . 178.17(15) ?
    C25 C26 C27 C28 . . . . 0.5(2) ?
    C26 C27 C28 C29 . . . . 0.8(3) ?
    C27 C28 C29 C30 . . . . -0.3(3) ?
    C28 C29 C30 C25 . . . . -1.6(3) ?
    C26 C25 C30 C29 . . . . 2.9(2) ?
    C23 C25 C30 C29 . . . . -177.60(15) ?
loop_
    _geom_hbond_atom_site_label_D
    _geom_hbond_atom_site_label_H
    _geom_hbond_atom_site_label_A
    _geom_hbond_site_symmetry_A
    _geom_hbond_distance_DH
    _geom_hbond_distance_HA
    _geom_hbond_distance_DA
    _geom_hbond_angle_DHA
    O2 H2O O1 3_565 0.84(2) 1.80(2) 2.6402(16) 174(2)
    O4 H4O O3 3_666 0.81(2) 1.84(2) 2.6478(16) 178(2)
    C5 H5 O3 2_545 0.95 2.42 3.323(2) 158
    C20 H20 O1 2_545 0.95 2.52 3.3072(19) 141
_shelx_res_file
;
TITL ER38-G2  SOTON DATA         New: P21/n
CELL  0.71073   13.8900   10.9048   17.8121    90.000   106.064    90.000
ZERR        4    0.0010    0.0008    0.0010     0.000     0.001     0.000
LATT   1
SYMM     0.50000 - X ,    0.50000 + Y ,    0.50000 - Z
SFAC  C  H Br  O
UNIT   120 88 8 16
L.S. 5
FMAP 2
PLAN 20
ACTA
temp -173
size 0.19 0.07 0.07
rem colourless cut rod
mpla c8 c9 o1 o2
MPLA 6 C1 C2 C3 C4 C5 C6 BR1 C7
MPLA 6 C10 C11 C12 C13 C14 C15
mpla c8 c9 o1 o2
mpla c23 c24 o3 o4
MPLA 6 C16 C17 C18 C19 C20 C21 BR2 C22
MPLA 6 C25 C26 C27 C28 C29 C30
mpla c23 c24 o3 o4
HTAB
EQIV $1 -X,1-Y,-Z
EQIV $2 1-X,1-Y,1-Z
HTAB O2 O1_$1
HTAB O4 O3_$2
eqiv $3 1/2-x,y-1/2,1/2-z
htab c5 o3_$3
htab c20 o1_$3
BOND $H
CONF
REM EXTI    0.000000
WGHT    0.033500    1.171400
FVAR       2.49965
MOLE 1
C1    1    0.186723    0.206702    0.335550    11.00000    0.01297    0.01763 =
         0.02095    0.00095    0.00488   -0.00018
C2    1    0.210636    0.119552    0.394589    11.00000    0.01438    0.02898 =
         0.01835    0.00362    0.00337    0.00235
AFIX  43
H2    2    0.247557    0.141878    0.446056    11.00000   -1.20000
AFIX   0
C3    1    0.179745   -0.000818    0.377251    11.00000    0.01680    0.02689 =
         0.02540    0.01067    0.00706    0.00373
AFIX  43
H3    2    0.195418   -0.061373    0.417133    11.00000   -1.20000
AFIX   0
C4    1    0.126037   -0.033033    0.301854    11.00000    0.01875    0.01786 =
         0.03083    0.00304    0.00752    0.00065
AFIX  43
H4    2    0.106390   -0.115820    0.289931    11.00000   -1.20000
AFIX   0
C5    1    0.101107    0.055920    0.243939    11.00000    0.01751    0.02281 =
         0.02074    0.00070    0.00385    0.00058
AFIX  43
H5    2    0.063173    0.033374    0.192788    11.00000   -1.20000
AFIX   0
C6    1    0.130719    0.178082    0.259383    11.00000    0.01305    0.02002 =
         0.01813    0.00131    0.00407    0.00139
C7    1    0.108138    0.270299    0.196186    11.00000    0.01803    0.01785 =
         0.01762   -0.00081    0.00551   -0.00025
AFIX  43
H7    2    0.161523    0.322106    0.192269    11.00000   -1.20000
AFIX   0
C8    1    0.018659    0.287484    0.143642    11.00000    0.01706    0.01561 =
         0.01519    0.00002    0.00606    0.00022
C9    1    0.011014    0.377437    0.079442    11.00000    0.01561    0.01644 =
         0.01473   -0.00203    0.00565   -0.00064
C10   1   -0.075906    0.225247    0.146082    11.00000    0.01474    0.01600 =
         0.01737    0.00288    0.00567    0.00273
C11   1   -0.103124    0.219843    0.216033    11.00000    0.01924    0.02462 =
         0.01709    0.00225    0.00531    0.00314
AFIX  43
H11   2   -0.063452    0.260518    0.261209    11.00000   -1.20000
AFIX   0
C12   1   -0.187860    0.155278    0.219644    11.00000    0.02139    0.02984 =
         0.02237    0.00679    0.01175    0.00418
AFIX  43
H12   2   -0.205717    0.151717    0.267373    11.00000   -1.20000
AFIX   0
C13   1   -0.246727    0.095822    0.153878    11.00000    0.01842    0.02387 =
         0.03204    0.00628    0.01121   -0.00098
AFIX  43
H13   2   -0.303520    0.049693    0.156980    11.00000   -1.20000
AFIX   0
C14   1   -0.222090    0.104176    0.083461    11.00000    0.01880    0.02022 =
         0.02468   -0.00097    0.00570   -0.00091
AFIX  43
H14   2   -0.263296    0.065901    0.037936    11.00000   -1.20000
AFIX   0
C15   1   -0.137204    0.168517    0.079770    11.00000    0.01841    0.01804 =
         0.01795    0.00076    0.00699    0.00130
AFIX  43
H15   2   -0.120711    0.173948    0.031553    11.00000   -1.20000
AFIX   0
O1    4   -0.069932    0.412085    0.036886    11.00000    0.01468    0.02182 =
         0.01847    0.00374    0.00362    0.00005
O2    4    0.097746    0.416474    0.071687    11.00000    0.01434    0.02486 =
         0.02241    0.00863    0.00576    0.00006
H2O   2    0.084502    0.471253    0.037292    11.00000   -1.20000
BR1   3    0.230078    0.370757    0.360313    11.00000    0.02498    0.02182 =
         0.02174   -0.00055   -0.00199   -0.00288
MOLE 2
C16   1    0.885562    0.193540    0.437496    11.00000    0.01916    0.01873 =
         0.01934    0.00073    0.00395   -0.00054
C17   1    0.947656    0.105323    0.419713    11.00000    0.01726    0.02863 =
         0.02483    0.00192    0.00694    0.00350
AFIX  43
H17   2    1.015839    0.123552    0.423963    11.00000   -1.20000
AFIX   0
C18   1    0.909116   -0.009575    0.395705    11.00000    0.02434    0.02460 =
         0.02756    0.00079    0.01002    0.00904
AFIX  43
H18   2    0.951025   -0.070811    0.383469    11.00000   -1.20000
AFIX   0
C19   1    0.809395   -0.035699    0.389430    11.00000    0.02700    0.01676 =
         0.02607   -0.00007    0.01035    0.00103
AFIX  43
H19   2    0.783389   -0.115147    0.373866    11.00000   -1.20000
AFIX   0
C20   1    0.747667    0.054624    0.405967    11.00000    0.01975    0.02128 =
         0.02192    0.00259    0.00853   -0.00031
AFIX  43
H20   2    0.679138    0.036423    0.400308    11.00000   -1.20000
AFIX   0
C21   1    0.784096    0.171791    0.430768    11.00000    0.01735    0.02042 =
         0.01462    0.00276    0.00509    0.00191
C22   1    0.720864    0.263613    0.455109    11.00000    0.01885    0.01816 =
         0.01773    0.00018    0.00705   -0.00084
AFIX  43
H22   2    0.752508    0.311288    0.499757    11.00000   -1.20000
AFIX   0
C23   1    0.623580    0.287620    0.421381    11.00000    0.01873    0.01583 =
         0.01859    0.00109    0.00914   -0.00048
C24   1    0.571013    0.377776    0.459014    11.00000    0.01812    0.01713 =
         0.01799    0.00150    0.00791   -0.00160
C25   1    0.562629    0.234976    0.346044    11.00000    0.01841    0.01501 =
         0.01915   -0.00012    0.00629    0.00304
C26   1    0.594284    0.246714    0.278319    11.00000    0.01997    0.02017 =
         0.02220    0.00074    0.00848    0.00158
AFIX  43
H26   2    0.653965    0.290553    0.280056    11.00000   -1.20000
AFIX   0
C27   1    0.538862    0.194570    0.208536    11.00000    0.02736    0.02401 =
         0.02053   -0.00039    0.00967    0.00342
AFIX  43
H27   2    0.561118    0.202411    0.162906    11.00000   -1.20000
AFIX   0
C28   1    0.451001    0.130980    0.205171    11.00000    0.02945    0.02109 =
         0.02240   -0.00520    0.00440    0.00124
AFIX  43
H28   2    0.413735    0.094523    0.157549    11.00000   -1.20000
AFIX   0
C29   1    0.417868    0.120957    0.271870    11.00000    0.02268    0.01962 =
         0.02965   -0.00285    0.00772   -0.00335
AFIX  43
H29   2    0.357731    0.077872    0.269757    11.00000   -1.20000
AFIX   0
C30   1    0.472600    0.173832    0.341399    11.00000    0.02185    0.01797 =
         0.02283   -0.00028    0.00987    0.00045
AFIX  43
H30   2    0.448706    0.168482    0.386375    11.00000   -1.20000
AFIX   0
O3    4    0.486127    0.413284    0.426239    11.00000    0.01745    0.02403 =
         0.02067   -0.00350    0.00519    0.00260
O4    4    0.621867    0.415611    0.529424    11.00000    0.01929    0.02329 =
         0.01951   -0.00447    0.00539    0.00491
H4O   2    0.587661    0.466647    0.542818    11.00000   -1.20000
BR2   3    0.942911    0.350346    0.471076    11.00000    0.02001    0.02494 =
         0.04386   -0.00679    0.00599   -0.00432
HKLF 4
REM  ER38-G2  SOTON DATA         New: P21/n
REM R1 =  0.0245 for   5297 Fo > 4sig(Fo)  and  0.0289 for all   5922 data
REM    331 parameters refined using      0 restraints
END
WGHT      0.0336      1.1678
REM Highest difference peak  0.564,  deepest hole -0.742,  1-sigma level  0.058
Q1    1   0.9237  0.3608  0.4268  11.00000  0.05    0.56
Q2    1   0.2051  0.2796  0.3363  11.00000  0.05    0.45
Q3    1   0.9417  0.2829  0.4847  11.00000  0.05    0.43
Q4    1   0.2257  0.2934  0.3738  11.00000  0.05    0.39
Q5    1   0.0143  0.3371  0.1167  11.00000  0.05    0.37
Q6    1   0.1217  0.1174  0.2508  11.00000  0.05    0.35
Q7    1   0.2173  0.4534  0.3314  11.00000  0.05    0.35
Q8    1   0.9366  0.4186  0.4902  11.00000  0.05    0.33
Q9    1   0.5997  0.2598  0.3881  11.00000  0.05    0.33
Q10   1   0.7615  0.1235  0.4054  11.00000  0.05    0.33
Q11   1   0.6012  0.3347  0.4400  11.00000  0.05    0.33
Q12   1   0.9211  0.2620  0.4491  11.00000  0.05    0.32
Q13   1   0.6746  0.2852  0.4287  11.00000  0.05    0.32
Q14   1   0.7505  0.2184  0.4383  11.00000  0.05    0.31
Q15   1  -0.1224  0.2206  0.1117  11.00000  0.05    0.31
Q16   1  -0.1839  0.1546  0.0825  11.00000  0.05    0.31
Q17   1  -0.0947  0.2426  0.1755  11.00000  0.05    0.31
Q18   1   0.1745  0.3606  0.3738  11.00000  0.05    0.31
Q19   1   0.9416  0.4273  0.4388  11.00000  0.05    0.30
Q20   1  -0.0272  0.2529  0.1466  11.00000  0.05    0.30
;
data_global
_journal_date_recd_electronic     2016-02-05
_journal_date_accepted     2016-02-18
_journal_name_full     'Acta Crystallographica, Section E'
_journal_year     2016
_journal_volume     72
_journal_issue      3
_journal_page_first     407
_journal_page_last     411
_journal_paper_category     GO
_journal_paper_doi     10.1107/S2056989016002942
_journal_coeditor_code     SU5278
_publ_contact_author_name     'William T A Harrison'
_publ_contact_author_address
;
Department of Chemistry
University of Aberdeen
Meston Walk
Aberdeen AB24 3UE
Scotland
;
_publ_contact_author_email     'w.harrison@abdn.ac.uk'
_publ_contact_author_fax     ?
_publ_contact_author_phone     ?
_publ_section_title
;
Investigations of new potential photo-acid generators: crystal structures of
2-[(<i>E</i>)-2-phenylethenyl]phenol (orthorhombic polymorph) and
(2<i>E</i>)-3-(2-bromophenyl)-2-phenylprop-2-enoic acid
;
_publ_section_title_footnote     .
loop_
    _publ_author_name
    _publ_author_footnote
    _publ_author_address
    'Harrison, William T. A.' .
;
Department of Chemistry
University of Aberdeen
Meston Walk
Aberdeen AB24 3UE
Scotland
;
    'Plater, M. John' .
;
Department of Chemistry
University of Aberdeen
Meston Walk
Aberdeen AB24 3UE
Scotland
;
    'Lee J. Yin' .
;
Department of Chemistry,
Faculty of Science,
University of Malaya,
Kuala Lumpur 50603,
Malaysia
;
_publ_section_synopsis
;
In the crystal of the orthorhombic polymorph of compound (I), the molecules are
linked into chains by O---H...\p interactions. In compound (II), carboxylic
acid inversion dimers are observed; the dimers are linked into chains by
C---H...O hydrogen bonds.
;
